# Supplementary material for: Comparison of the Life History and Morphological Differences in Eight Korean Tiger Beetles Reared in the Laboratory to Develop an Ex Situ Conservation Method for the Endangered Tiger Beetle
Source: Animals (Basel). 2025 Oct 19;15(20):3032. doi: 10.3390/ani15203032 (PMC12561995; doi:10.3390/ani15203032)
Supplement: Supplementary file 1 [file animals-15-03032-s001.zip]

Archive with 1 entries (1 files):
- animals-3909353-supplementary.xlsx
