# Supplementary material for: Comparison of the Life History and Morphological Differences in Eight Korean Tiger Beetles Reared in the Laboratory to Develop an Ex Situ Conservation Method for the Endangered Tiger Beetle
Source: Animals (Basel). 2025 Oct 19;15(20):3032. doi: 10.3390/ani15203032 (PMC12561995; doi:10.3390/ani15203032)
Supplement: Supplementary file 1 [file animals-15-03032-s001.zip › animals-3909353-supplementary.xlsx]

## Sheet: Table S1(Location&Body length)
	Supplementary Material
	Comparison of the life history and morphological differences of eight Korean tiger beetles reared in the laboratory to develop an ex-situ conservation method for the endangered tiger beetle.
	Deokjea Cha, Jong-Kook Jung, and C. Barry Knisley
	Table S1. Location information of beetle collection and the body length recorded from wild adult of tiger beetles
	This supplementary material (Table S1) presents habitat locations, sex, and body size records of the eight tiger beetle species collected for this study. Collection locations are indicated by administrative districts rather than exact habitat points to prevent overcollecting. All larvae used in the propagation experiment originated from the collected adult tiger beetles.
	Species	Collection location	Wild Adult (Male)			Wild Adult (Female)
			Individuals	Head width (mm)	Body length (mm)	Individuals	Head width (mm)	Body length (mm)
	Cicindela gemmata	Pungcheon-myeon, Andong-si, Gyeongsangbuk-do Province	1	4.04	16	1	4.21	16.62
			2	3.85	15.65	2	4.23	17.14
			3	4.01	15.97	3	4.15	17.14
			4	3.91	15.72	4	4.1	17.23
			5	4.05	16.42	5	4.23	17.21
			6	3.79	15.9
			7	3.95	16.36
			8	3.75	15.59
	Cicindela transbaicalica	Pungcheon-myeon, Andong-si, Gyeongsangbuk-do Province	1	2.86	10.75	1	3.19	12.9
			2	2.85	11.5	2	3.03	11.65
			3	3.03	11.79	3	2.96	11.6
			4	2.93	11.46	4	3.05	11.83
			5	3.03	11.81	5	3.16	12.1
			6	3	11.48
			7	2.84	10.71
			8	2.98	10.99
			9	2.97	11.37
			10	3.03	11.45
			11	3.11	11.7
			12	2.95	11
			13	2.96	11.13
			14	2.84	10.89
			15	2.9	11.22
			16	3.03	11.51
			17	2.84	10.66
			18	3.04	11.88
	Cicindela chinensis	Nam-myeon, Yeongwol-gun, Gangwon-do Province	1	4.84	20.05	1	5.01	20.69
			2	4.9	19.5	2	4.94	20.34
			3	4.76	19.74	3	4.88	19.63
			4	4.81	19.66	4	5.01	21.17
			5	4.84	19.76	5	5.08	20.84
			6	4.89	20.02	6	4.89	20.32
	Cicindela elisae	Nam-myeon, Taean-gun, Chungcheongnam-do Province	1	2.66	9.35	1	2.93	10.6
			2	2.72	9.45	2	2.99	10.24
			3	2.58	9.19
			4	2.4	8.72
	Cephalota chiloleuca	Okdo-myeon, Gunsan-si, Jeollabuk-do Province	1	3.1	11.75	1	3.02	10.9
			2	2.94	10.62	2	3	10.78
			3	3.02	10.72	3	3.29	12.35
			4	2.92	10.65	4	3	11.55
						5	3.21	11.91
						6	3.02	10.85
						7	3.03	11.11
						8	3.1	11.66
						9	3.13	12.02
						10	3.09	11.3
	Cicindela lewisi	Dong-myeon, Okcheon-gun, Chungcheongbuk-do Province	1	3.48	14.62	1	3.45	14.75
			2	3.66	15.64	2	3.68	15.72
			3	3.58	15.14	3	3.67	15.35
			4	3.65	15.36	4	3.86	15.93
	Myriochila specularis	Heongyeong-myeon, Muan-gun, Jeollanam-do province	1	3.33	12.69	1	3.19	12.02
			2	3.19	12.27	2	3.44	12.95
			3	3.27	12	3	3.44	12.71
	Chaetodera laetescripta	Akyang-myeon, Hadong-gun, Gyeongsangnam-do province	1	3.26	13.38	1	3.59	14.89
			2	3.09	12.77	2	3.67	15.42
			3	3.18	13.18	3	3.83	16.09
			4	3.27	13.58	4	3.78	15.32

## Sheet: Table S2(Life history)
	Supplementary Material
	Comparison of the life history and morphological differences of eight Korean tiger beetles reared in the laboratory to develop an ex-situ conservation method for the endangered tiger beetle.
	Deokjea Cha, Jong-Kook Jung, and C. Barry Knisley
	Table S2. Life history records of eight tiger beetle species reared under laboratory conditions
	This supplementary material (Table S2) recorded the life histories of eight tiger beetle species reared under laboratory conditions. Developmental periods per developmental stage are recorded daily, with yellow marks indicating dead individuals. The diameter of the larval burrow entrance from the 1st to 3rd instar larvae was recorded for each individual, along with the sex and body size of the re…
	Species	1st instar			2nd instar				3rd instar				Pre-pupa					Pupa				Emergence Adult
		Individuals	Burrow entrance diameter (mm)	Hatching date	Individuals	Burrow entrance diameter (mm)	Exuviation date	1st instar larval period (Day)	Individuals	Burrow entrance diameter (mm)	Exuviation date	2nd instar larval period (Day)	Individuals	Pre-pupa start date	3rd instar larval period (Day)	Exuviation date	Pre-pupa period (Day)	Individuals	Pupa start date	Exuviation date	Pupa period (Day)	Sex	Head width (mm)	Body length (mm)
	Cicindela gemmata	1	2.38	2023-05-15	1	2.42	2023-05-22	7	1	3.56	2023-06-01	10	1	Death				1	Death			Death
		2	2.12	2023-05-15	2	Death			2	Death			2	Death				2	Death			Death
		3	2.45	2023-05-21	3	2.72	2023-06-01	11	3	Death			3	Death				3	Death			Death
		4	2.25	2023-05-21	4	2.76	2023-06-07	17	4	4.4	2023-06-26	19	4	Death				4	Death			Death
		5	2.18	2023-05-21	5	2.95	2023-06-02	12	5	4.71	2023-06-20	18	5	Death				5	Death			Death
		6	2.07	2023-05-21	6	2.78	2023-06-05	15	6	4.57	2023-06-28	23	6	2023-07-27	29	2023-08-09	14	6	2023-08-09	2023-08-27	19	♂	3.75	14.82
		7	1.92	2023-05-28	7	2.98	2023-06-07	10	7	4.13	2023-06-27	20	7	Death				7	Death			Death
		8	1.86	2023-05-28	8	3.03	2023-06-08	11	8	4.45	2023-06-26	18	8	2023-09-13	79	2023-10-21	39	8	Death			Death
		9	2.06	2023-05-28	9	2.85	2023-06-09	12	9	4.45	2023-06-27	18	9	2023-08-01	35	2023-08-17	17	9	2023-08-17	2023-09-04	19	♀	4.1	16.65
		10	2	2023-05-28	10	2.82	2023-06-07	10	10	4.46	2023-06-26	19	8	Death				10	Death			Death
		11	1.9	2023-05-28	11	2.88	2023-06-08	11	11	Death			9	Death				11	Death			Death
		12	2	2023-05-28	12	3.03	2023-06-07	10	12	4.57	2023-06-27	20	12	2023-07-11	14	2023-08-08	29	12	Death			Death
		13	1.88	2023-05-28	13	2.63	2023-06-08	11	13	4.88	2023-06-29	19	13	2023-07-30	31	2023-08-16	18	13	2023-08-16	2023-09-02	17	♀	3.96	16.69
		14	1.92	2023-05-15	14	2.82	2023-05-29	15	14	4.07	2023-06-13	16	14	2023-07-22	39	2023-08-07	17	14	2023-08-07	2023-08-27	21	♀	3.84	14.78
		15	1.79	2023-06-04	15	2.54	2023-06-18	14	15	4.29	2023-07-09	21	15	Death				15	Death			Death
	Cicindela transbaicalica	1	2.11	2023-05-14	1	2.75	2023-05-21	7	1	3.21	2023-05-30	9	1	2023-06-09	10	2023-06-17	9	1	2023-06-17	2023-06-30	14	♀	2.96	11.57
		2	2.31	2023-05-14	2	2.68	2023-05-22	8	2	3.47	2023-05-30	8	2	Death				2	Death			Death
		3	2.31	2023-05-14	3	2.48	2023-05-22	8	3	3.84	2023-05-31	9	3	2023-06-17	17	2023-06-27	11	3	2023-06-27	2023-07-14	18	♀	2.98	11.85
		4	2.13	2023-05-14	4	2.72	2023-05-23	9	4	3.57	2023-06-01	10	4	2023-06-13	12	2023-06-20	8	4	2023-06-20	2023-07-04	15	♀	2.85	10.75
		5	2.16	2023-05-14	5	3.04	2023-05-23	9	5	3.2	2023-06-01	10	5	Death				5	Death			Death
		6	2.03	2023-05-14	6	2.58	2023-05-25	11	6	3.53	2023-06-03	12	6	Death				6	Death			Death
		7	2.21	2023-05-14	7	2.37	2023-05-26	12	7	3.63	2023-06-03	12	7	Death				7	Death			Death
		8	2.2	2023-05-14	8	2.52	2023-05-26	12	8	3.58	2023-06-03	12	8	2023-06-19	16	2023-06-30	12	8	2023-06-30	2023-07-12	13	♂	2.86	10.81
		9	2.24	2023-05-14	9	2.32	2023-05-26	12	9	3.43	2023-06-03	12	9	2023-06-14	11	2023-06-22	9	9	2023-06-22	2023-07-07	17	♀	2.89	11.45
		10	2.3	2023-05-14	10	2.33	2023-05-26	12	10	3.65	2023-06-04	13	10	2023-06-14	10	2023-06-22	9	10	2023-06-22	2023-07-07	17	♀	3.12	11.76
		11	1.98	2023-05-14	11	2.44	2023-05-27	13	11	3.49	2023-06-04	13	11	Death				11	Death			Death
		12	2.21	2023-05-14	12	2.44	2023-05-27	13	12	3.26	2023-06-04	13	12	2023-06-19	15	2023-06-30	12	12	2023-06-30	2023-07-12	13	♂	2.8	10.79
		13	2.04	2023-05-14	13	3.22	2023-05-29	15	13	3.32	2023-06-09	10	13	2023-06-21	12	2023-07-01	11	13	2023-07-01	2023-07-14	14	♂	2.81	10.67
		14	Not measured	2023-05-14	14	2.41	2023-05-30	16	14	3.57	2023-06-11	10	14	2023-06-25	14	2023-07-04	10	14	2023-07-04	2023-07-22	19	♂	2.85	10.64
		15	Not measured	2023-05-14	15	2.51	2023-06-01	18	15	4.24	2023-06-13	15	15	Death				15	Death			Death
		16	Not measured	2023-05-14	16	2.45	2023-05-22	7	16	3.57	2023-05-31	9	16	2023-06-20	20	2023-07-01	12	16	2023-07-01	2023-07-13	13	♀	3.07	11.6
	Cicindela chinensis	1	1.88	2023-05-31	1	3.21	2023-06-16	16	1	8.08	2023-07-07	21	1	Death				1	Death			Death
		2	1.97	2023-06-02	2	3.26	2023-06-18	16	2	7.18	2023-07-31	43	2	Death				2	Death			Death
		3	2.01	2023-06-02	3	3.01	2023-06-18	16	3	7.58	2023-07-31	43	3	Death				3	Death			Death
		4	1.89	2023-06-02	4	3.21	2023-06-20	18	4	8.11	2023-08-31	73	4	Death				4	Death			Death
		5	1.8	2023-06-04	5	3.4	2023-06-19	15	5	7.79	2023-07-30	41	5	Death				5	Death			Death
		6	1.91	2023-06-04	6	3.33	2023-06-20	16	6	8.47	2023-07-13	23	6	Death				6	Death			Death
		7	1.8	2023-06-04	7	3.28	2023-06-19	15	7	7.13	2023-07-12	23	7	Death				7	Death			Death
		8	Not measured	2023-06-06	8	Not measured	2023-06-27	21	8	Not measured	2023-07-18	21	8	Death				8	Death			Death
		9	2.01	2023-06-08	9	3.39	2023-06-21	13	9	8.43	2023-07-14	23	9	Death				9	Death			Death
		10	1.92	2023-06-08	10	3.25	2023-06-22	14	10	7.29	2023-07-25	33	10	2023-09-15	52	2023-10-02	18	10	2023-10-02	2023-10-23	22	♂	4.54	19.28
		11	1.82	2023-06-07	11	3.31	2023-06-21	14	11	7.22	2023-07-18	27	11	Death				11	Death			Death
		12	1.85	2023-06-07	12	3.13	2023-06-22	15	12	7.3	2023-07-27	35	12	Death				12	Death			Death
		13	1.99	2023-06-06	13	3.17	2023-06-23	17	13	7.08	2023-07-11	18	13	Death				13	Death			Death
		14	1.81	2023-06-06	14	3.38	2023-06-23	17	14	7.25	2023-07-29	36	14	Death				14	Death			Death
		15	1.98	2023-06-06	15	3.32	2023-06-19	13	15	7.36	2023-07-15	26	15	2023-09-16	63	2023-09-30	15	15	2023-09-30	2023-10-18	19	♂	4.67	19.54
		16	1.93	2023-06-06	16	3.34	2023-06-23	17	16	7.44	2023-07-29	36	16	Death				16	Death			Death
		17	1.79	2023-06-06	17	3.05	2023-06-27	21	17	7.26	2023-07-29	32	17	Death				17	Death			Death
		18	2	2023-06-06	18	3.36	2023-06-22	16	18	8.06	2023-07-21	29	18	Death				18	Death			Death
		19	1.76	2023-06-09	19	3.01	2023-06-26	20	19	7.7	2023-07-19	23	19	2023-08-21	33	2023-08-31	11	19	2023-08-31	2023-09-20	21	♂	4.57	19.25
		20	1.73	2023-06-09	20	3.48	2023-06-26	20	20	6.19	2023-07-15	19	20	2023-08-10	26	2023-08-25	16	20	2023-08-25	2023-09-10	19	♂	4.68	19.57
	Cicindela elisae	1	1.37	2023-07-24	1	1.89	2023-08-11	18	1	2.99	2023-09-05	25	1	Death				1	Death			Death
		2	1.34	2023-07-24	2	1.99	2023-08-10	17	2	2.94	2023-08-25	15	2	Death				2	Death			Death
		3	1.31	2023-07-24	3	1.86	2023-08-10	17	3	2.73	2023-09-02	23	3	2024-03-12	193(86)	2024-03-22	11	3	2024-03-22	2024-04-04	14	♂	2.58	9.21
		4	1.35	2023-07-24	4	2.01	2023-08-26	33	4	3.21	2023-09-18	23	4	2024-03-08	173(66)	2024-03-18	11	4	2024-03-18	2024-04-01	15	♂	2.71	9.41
		5	1.4	2023-07-24	5	1.82	2023-08-14	21	5	2.9	2023-09-05	22	5	2024-03-19	197(90)	2024-03-29	11	5	2024-03-29	2024-04-13	16	♀	2.96	10.2
		6	1.37	2023-07-24	6	Death			6	Death			6	Death				6	Death			Death
		7	1.26	2023-07-24	7	1.78	2023-08-23	30	7	2.91	2023-09-16	24	7	Death				7	Death			Death
		8	1.25	2023-07-24	8	1.79	2023-08-22	29	8	2.78	2023-09-18	27	8	Death				8	Death			Death
		9	1.33	2023-07-24	9	Death			9	Death			9	Death				9	Death			Death
		10	1.3	2023-07-24	10	Death			10	Death			10	Death				10	Death			Death
		11	1.35	2023-07-24	11	1.92	2023-08-15	22	11	2.93	2023-09-07	23	11	Death				11	Death			Death
	Cephalota chiloleuca	1	1.69	2024-06-15	1	2.46	2024-08-26	72	1	3.83	2024-09-30	36	1	2025-03-15	169(55)	2025-03-23	9	1	2025-03-23	2025-04-15	24	♀	3.35	12.53
		2	1.87	2024-06-15	2	Death			2	Death			2	Death				2	Death			Death
		3	1.81	2024-06-15	3	2.73	2024-08-13	59	3	4.13	2024-09-06	25	3	Death				3	Death			Death
		4	1.82	2024-06-15	4	Death			4	Death			4	Death				4	Death			Death
		5	1.52	2024-06-15	5	Death			5	Death			5	Death				5	Death			Death
		6	1.63	2024-06-15	6	Death			6	Death			6	Death				6	Death			Death
		7	1.79	2024-06-15	7	Death			7	Death			7	Death				7	Death			Death
		8	1.56	2024-06-15	8	Death			8	Death			8	Death				8	Death			Death
		9	2.02	2024-06-15	9	2.59	2024-07-26	40	9	3.85	2024-09-05	42	9	2025-03-14	194(80)	2025-03-23	10	9	2025-03-23	2025-04-11	18	♂	3.17	11.39
		10	1.58	2024-06-15	10	2.62	2024-08-08	54	10	Death			10	Death				10	Death			Death
		11	1.6	2024-06-15	11	Death			11	Death			11	Death				11	Death			Death
		12	1.5	2024-06-15	12	2.67	2024-07-31	45	12	3.86	2024-09-17	49	12	2025-04-28	222(108)	2025-05-07	9	12	Death			Death
		13	1.51	2024-06-15	13	2.52	2024-07-26	40	13	3.91	2024-09-01	38	13	2025-04-11	206(92)	2025-04-17	7	13	2025-04-17	2025-05-04	18	♀	3.24	11.68
		14	1.51	2024-06-15	14	2.38	2024-08-02	48	14	3.43	2024-09-20	50	14	Death				14	Death			Death
		15	1.57	2024-06-15	15	Death			15	Death			15	Death				15	Death			Death
		16	1.56	2024-06-15	16	2.86	2024-07-22	36	16	3.89	2024-10-03	74	16	Death				16	Death			Death
		17	1.56	2024-06-15	17	Death			17	Death			17	Death				17	Death			Death
		18	1.56	2024-06-15	18	Death			18	Death			18	Death				18	Death			Death
		19	1.64	2024-06-15	19	2.39	2024-07-18	32	19	3.76	2024-09-08	53	19	2025-04-30	233(119)	2025-05-08	9	19	2025-05-08	2025-05-23	16	♂	2.92	11.28
		20	1.56	2024-06-15	20	2.58	2024-07-19	33	20	3.34	2024-09-12	56	20	2025-05-02	233(119)	2025-05-10	9	20	2025-05-10	2025-05-26	17	♂	2.79	10.26
		21	1.57	2024-06-15	21	2.71	2024-07-24	38	21	Death			21	Death				21	Death			Death
	Myriochila specularis	1	1.31	2024-08-09	1	2.46	2024-08-25	17	1	4.38	2024-09-20	27	1	2025-03-30	189(75)	2025-04-08	10	1	2025-04-08	2025-04-25	18	♀	3.4	13.11
		2	1.6	2024-08-09	2	2.63	2024-08-31	23	2	4.27	2024-09-22	23	2	2025-04-13	204(90)	2025-04-19	7	2	2025-04-19	2025-05-07	19	♂	3.25	12.22
	Cicindela lewisi	1	2.22	2024-07-11	1	Death			1	Death			1	Death				1	Death			Death
		2	2.23	2024-07-30	2	3.37	2024-08-22	24	2	5.28	2024-09-18	28	2	Death				2	Death			Death
		3	2.36	2024-07-30	3	3.65	2024-08-13	15	3	5.21	2024-08-30	17	3	2024-09-16	17	2024-10-11	26	3	2024-10-11	2024-10-31	21	♀	3.76	15.88
		4	2.49	2024-07-30	4	3.53	2024-08-27	29	4	5.32	2024-09-16	21	4	Death				4	Death			Death
		5	2.41	2024-07-30	5	3.31	2024-08-13	15	5	5.4	2024-09-02	20	5	2024-09-15	13	2024-09-26	12	5	2024-09-26	2024-10-15	20	♂	3.5	14.8
		6	2.46	2024-07-30	6	3.28	2024-08-25	27	6	5.21	2024-09-17	24	6	2024-09-30	13	2024-10-13	14	6	2024-10-13	2024-11-03	22	♂	3.43	14.49
		7	2.45	2024-07-30	7	3.39	2024-08-13	15	7	5.34	2024-09-13	32	7	Death				7	Death			Death
		8	2.31	2024-07-30	8	3.68	2024-09-03	36	8	5.39	2024-09-20	18	8	2024-10-20	15	2024-11-04	16	8	2024-11-04	2024-11-28	24	♂	3.41	14.45
		9	2.34	2024-07-30	9	3.74	2024-08-27	29	9	5.39	2024-09-13	18	9	2024-09-23	10	2024-10-05	13	9	2024-10-05	2024-10-24	20	♂	3.53	14.73
		10	2.36	2024-07-30	10	3.58	2024-08-16	18	10	5.1	2024-09-14	30	10	Death				10	Death			Death
		11	2.46	2024-07-30	11	3.62	2024-09-02	35	11	5.42	2024-09-20	19	11	Death				11	Death			Death
		12	2.41	2024-07-30	12	3.98	2024-08-16	18	12	5.42	2024-09-11	27	12	2024-09-25	14	2024-10-06	12	12	2024-10-06	2024-10-25	20	♀	3.77	16.21
		13	2.37	2024-07-30	13	3.69	2024-08-23	25	13	5.59	2024-09-17	26	13	2024-09-30	14	2024-10-11	13	13	2024-10-11	2024-11-01	22	♀	3.68	15.72
		14	2.31	2024-07-30	14	3.46	2024-08-26	28	14	5.31	2024-09-26	32	14	Death				14	Death			Death
		15	2.57	2024-07-30	15	3.57	2024-08-20	22	15	5.68	2024-09-13	25	15	2024-09-25	12	2024-10-06	12	15	2024-10-06	2024-10-25	20	♀	3.67	15.35
		16	2.49	2024-07-30	16	3.49	2024-08-23	25	16	5.62	2024-09-16	25	16	2024-09-28	12	2024-10-09	12	16	2024-10-09	2024-10-29	20	♀	3.69	15.82
		17	2.43	2024-07-30	17	3.7	2024-08-21	23	17	4.83	2024-09-15	26	17	Death				17	Death			Death
		18	2.46	2024-08-02	18	3.43	2024-08-30	29	18	5.36	2024-09-16	18	18	2024-09-28	12	2024-10-10	13	18	2024-10-10	2024-10-30	20	♀	3.86	15.93
	Chaetodera laetescripta	1	2.95	2024-07-30	1	3.31	2024-08-20	22	1	5.44	2024-09-11	23	1	Death				1	Death			Death
		2	2.95	2024-07-30	2	3.62	2024-08-15	17	2	5.57	2024-09-07	24	2	Death				2	Death			Death
		3	2.7	2024-07-30	3	3.52	2024-08-17	19	3	4.91	2024-09-17	32	3	2025-05-06	232(118)	2025-05-17	12	3	Death			Death
		4	2.58	2024-07-30	4	3.69	2024-08-22	24	4	4.91	2024-09-13	23	4	2025-06-28	308(194)	2025-07-07	10	4	2025-07-07	2025-07-22	16	♂	2.96	11.79
		5	2.66	2024-07-30	5	3.71	2024-08-15	17	5	5.64	2024-09-06	23	5	Death				5	Death			Death
		6	2.92	2024-07-30	6	3.57	2024-08-18	20	6	5.19	2024-09-05	19	6	Death				6	Death			Death
		7	2.94	2024-07-30	7	3.79	2024-08-15	17	7	4.85	2024-10-02	49	7	Death				7	Death			Death
		8	2.71	2024-08-02	8	3.61	2024-08-25	24	8	5.1	2024-09-09	16	8	Death				8	Death			Death
		9	2.39	2024-08-02	9	3.35	2024-08-20	19	9	4.88	2024-09-09	21	9	Death				9	Death			Death
		10	Not measured	2024-08-02	10	3.47	2024-08-24	23	10	4.72	2024-09-14	22	10	Death				10	Death			Death
		11	2.81	2024-08-02	11	3.54	2024-08-19	18	11	5.07	2024-09-09	22	11	2025-04-23	227(113)	2025-05-02	11	11	Death			Death
		12	2.56	2024-08-02	12	3.84	2024-08-18	17	12	5.45	2024-09-07	21	12	2025-03-28	202(88)	2025-04-06	10	12	2025-04-06	2025-04-21	16	♂	3.25	13.46
		13	2.48	2024-08-02	13	3.48	2024-08-18	17	13	4.95	2024-09-12	26	13	Death				13	Death			Death
		14	2.56	2024-08-02	14	3.45	2024-08-19	18	14	4.95	2024-09-15	28	14	2025-04-13	211(97)	2025-04-23	11	14	2025-04-23	2025-05-11	19	♂	3.22	12.11
		15	Not measured	2024-08-02	15	3.34	2024-08-25	24	15	5.14	2024-09-14	21	15	2025-05-01	250(136)	2025-05-12	12	15	2025-05-12	2025-05-25	14	♀	3.27	13.68
		16	2.66	2024-08-02	16	3.65	2024-08-20	19	16	4.68	2024-09-12	24	16	Death				16	Death			Death
		17	2.51	2024-08-02	17	Not measured	2024-08-25	24	17	5.03	2024-09-26	33	17	2025-05-19	250(136)	2025-06-01	14	17	2025-06-01	2025-06-14	14	♀	3.09	13.34
		18	2.44	2024-08-02	18	3.51	2024-08-21	20	18	4.66	2024-09-10	21	18	Death				18	Death			Death
